# Supplementary material for: A new species of Ceratoteleas Kozlov (Hymenoptera, Scelionidae) from Japan, with a description of the male of Ceratoteleas
Source: Zookeys. 2016 Aug 8;(609):1–9. doi: 10.3897/zookeys.609.8852 (PMC4984415; doi:10.3897/zookeys.609.8852)
Supplement: XML Treatment for Ceratoteleas cornus [file zookeys.609.8852-treatment1.xml]

<!DOCTYPE tp:taxon-treatment
  PUBLIC "-//TaxonX//DTD Taxonomic Treatment Publishing DTD v0 20100105//EN" "tax-treatment-NSO.dtd">
<tp:taxon-treatment xmlns:tp="http://www.plazi.org/taxpub"><tp:treatment-meta><kwd-group><label>Taxon classification</label><kwd><named-content content-type="kingdom">Animalia</named-content></kwd><kwd><named-content content-type="order">Hymenoptera</named-content></kwd><kwd><named-content content-type="family">Scelionidae</named-content></kwd></kwd-group><mixed-citation publication-type="journal"><person-group><name><surname>Komeda</surname><given-names>Yoto</given-names></name><name><surname>Mita</surname><given-names>Toshiharu</given-names></name><name><surname>Yamagishi</surname><given-names>Kenzo</given-names></name></person-group><article-title>A new species of <italic><tp:taxon-name><tp:taxon-name-part taxon-name-part-type="genus">Ceratoteleas</tp:taxon-name-part></tp:taxon-name></italic> Kozlov (<tp:taxon-name><tp:taxon-name-part taxon-name-part-type="order">Hymenoptera</tp:taxon-name-part></tp:taxon-name>, <tp:taxon-name><tp:taxon-name-part taxon-name-part-type="family">Scelionidae</tp:taxon-name-part></tp:taxon-name>) from Japan, with a description of the male of <italic><tp:taxon-name><tp:taxon-name-part taxon-name-part-type="genus">Ceratoteleas</tp:taxon-name-part></tp:taxon-name></italic></article-title><source>Zookeys</source><day>8</day><month>8</month><year>2016</year><volume>2016</volume><issue>609</issue><fpage>1</fpage><lpage>9</lpage><pub-id pub-id-type="doi">10.3897/zookeys.609.8852</pub-id></mixed-citation></tp:treatment-meta><tp:nomenclature><tp:taxon-name>
              <tp:taxon-name-part taxon-name-part-type="genus">Ceratoteleas</tp:taxon-name-part>
              <tp:taxon-name-part taxon-name-part-type="species">cornus</tp:taxon-name-part>
              <object-id xmlns:xlink="http://www.w3.org/1999/xlink" content-type="zoobank" xlink:type="simple">http://zoobank.org/5F194C56-510A-44F8-BD8D-54BB4F495A98</object-id>
            </tp:taxon-name><tp:taxon-status xmlns:xlink="http://www.w3.org/1999/xlink" xlink:type="simple">sp. n.</tp:taxon-status></tp:nomenclature><tp:treatment-sec sec-type="description" id="SECID0EUFAC"><title>Description.</title><p>
              <bold><italic>Female</italic></bold> (<italic>n</italic> = 5): Length = 2.00–2.50 mm (<italic>m</italic> = 2.28, SD = 0.20).</p><p>
              <italic>Color</italic> (Figs <xref ref-type="fig" rid="F1">1A, C</xref>). Body dark brown; interantennal process, A1–2, meso- and metapleura (Fig. <xref ref-type="fig" rid="F1">1C</xref>) brown; radicle, mandible and legs yellow.</p><fig id="F1" position="float" orientation="portrait"><label>Figure 1.</label><caption><p>
          <italic><tp:taxon-name><tp:taxon-name-part taxon-name-part-type="genus">Ceratoteleas</tp:taxon-name-part> <tp:taxon-name-part taxon-name-part-type="species">cornus</tp:taxon-name-part></tp:taxon-name></italic> sp. n. <bold>A</bold> female, dorsal view <bold>B</bold> male, dorsal view <bold>C</bold> female, lateral view <bold>D</bold> male, lateral view. Scale bars = 1 mm.</p></caption><graphic xmlns:xlink="http://www.w3.org/1999/xlink" xlink:href="zookeys-609-001-g001.jpg" position="float" orientation="portrait" xlink:type="simple" id="oo_98533.jpg"/></fig><p>
              <italic>Head</italic>. FCI = 1.27–1.38 (<italic>m</italic> = 1.33, SD = 0.04); LCI = 1.55–1.78 (<italic>m</italic> = 1.61, SD = 0.10); DCI = 2.09–2.30 (<italic>m</italic> = 2.14, SD = 0.09); HW/IOS = 1.50–1.68 (<italic>m</italic> = 1.62, SD = 0.07); head about 1.2 times as wide as mesosoma (HW/TSL = 1.17–1.24, <italic>m</italic> = 1.21, SD = 0.03). Frons (Fig. <xref ref-type="fig" rid="F2">2A</xref>) dorsoventrally costate with dense long setae; orbital band absent; frontal patch absent; central keel present dorsally; antennal scrobe smooth, without setae; torular triangle smooth; POL as long as OOL (POL/OOL = 0.89–1.00, <italic>m</italic> = 1.00, SD = 0.06); OOL about 2 times as long as LOL (OOL/LOL = 1.80–2.25, <italic>m</italic> = 2.00, SD = 0.18); interantennal process (Fig. <xref ref-type="fig" rid="F1">1C</xref>) angular, forming right angle ventrally. Vertex costate with dense long setae; interocellar space rugose; hyperoccipital carina absent; vertex patch absent; Eyes with sparse setae. Malar region costate with dense setae; facial striae extending to top of eye; orbital carina present. Gena areolate with dense setae; genal patch absent. A1 (Fig. <xref ref-type="fig" rid="F2">2B</xref>) about 8 times as long as radicle (A1/r = 7.75–8.75, <italic>m</italic> = 8.25, SD = 0.45), 1.4 times as long as clava (A1/cl = 1.35–1.38, <italic>m</italic> = <!--PageBreak-->1.35, SD = 0.01), about 16 times as long as A6 (A1/A6 = 15.50–17.50, <italic>m</italic> = 16.50, SD = 0.89); A2 3.5 times as long as A6 (A2/A6 = 3.50); A3 longest among <abbrev xmlns:xlink="http://www.w3.org/1999/xlink" xlink:title="length of female antennomere 2–6" id="ABBRID0EUIAC" xlink:type="simple">A2–6</abbrev>, about 4.5 times as long as A6 (A3/A6 = 4.50–5.00, <italic>m</italic> = 4.50, SD = 0.27); A4 about 3.5 times as long as A6 (A4/A6 = 3.50–4.00, <italic>m</italic> = 3.50, SD = 0.27); A5 as long as A6 (A5/A6 = 1.00). Mandible tridentate; median tooth small, posterior tooth largest.</p><fig id="F2" position="float" orientation="portrait"><label>Figure 2.</label><caption><p>
          <italic><tp:taxon-name><tp:taxon-name-part taxon-name-part-type="genus">Ceratoteleas</tp:taxon-name-part> <tp:taxon-name-part taxon-name-part-type="species">cornus</tp:taxon-name-part></tp:taxon-name></italic> sp. n., female. <bold>A</bold> head, anterior view <bold>B</bold> antennae <bold>C</bold> mesosoma, dorsal view <bold>D</bold> mesosoma, lateral view <bold>E</bold> metasoma, dorsal view <bold>F</bold> metasoma, ventral view.</p></caption><graphic xmlns:xlink="http://www.w3.org/1999/xlink" xlink:href="zookeys-609-001-g002.jpg" position="float" orientation="portrait" xlink:type="simple" id="oo_98534.jpg"/></fig><p>
              <italic>Mesosoma</italic>. Pronotal suprahumeral sulcus foveolate with long setae; epomial carina present; cervical pronotal area areolate with dense setae, sculpture finer laterally; lateral pronotal area smooth dorsally, weakly rugulose ventrally. Mesoscutum (Fig. <xref ref-type="fig" rid="F2">2C</xref>) about 1.4 times as wide as long (TSL/ML = 1.37–1.52, <italic>m</italic> = 1.43, SD= 0.06), areolate with dense long setae; mesoscutal suprahumeral sulcus finely sulcate; mesoscutal humeral sulcus finely sulcate; antero-admedian line absent; notaulus absent. Mesoscutellum (SW/SL = 2.20–2.64, <italic>m</italic> = 2.55, SD= 0.18), areolate with dense long setae; scutoscutellar sulcus present; axillular carina extending posteriorly as a spine; median mesoscutellum without spine; posterior scutellar sulcus present. Femoral depression (Fig. <xref ref-type="fig" rid="F2">2D</xref>) transversally costate–areolate; mesopleural carina present; postacetabular sulcus present; postacetabulum areolate with dense setae; postacetabular patch absent; sternaulus absent; mesepimeral sulcus weakly foveolate; speculum smooth dorsally, costate ventrally; prespecular sulcus absent. Metanotal trough foveolate; metascutellum areolate, with bidentate spines; metascutellar carina present. Metapleural sulcus deeply impressed; dorsal metapleural area areolate; ventral metapleural area smooth dorsally, areolate laterally and ventrally; paracoxal sulcus absent; metapleural epicoxal sulcus absent; metapleural epicoxal carina absent; metapleural triangle areolate; prespiracular propodeal area modified to tooth; lateral propodeal carina present; lateral propodeal area areolate–rugose; metasomal depression foveolate; plica poorly defined; posterior propodeal projection present; plical area areolate–rugose, with dense setae. Legs (Fig. <xref ref-type="fig" rid="F1">1C</xref>) robust. Protibia with dense setae; anterior part of protibia with dense spines. Mesotibia with dense setae; anterior part of mesotibia with dense spines. Metafemur swollen; metatibia with dense setae; anteroapical part of metatibia with dense spines. Fore wing (Fig. <xref ref-type="fig" rid="F1">1A</xref>) extending to apical metasoma, about as wide as mesoscutum (TSL/WW = 1.02–1.30, <italic>m</italic> = 1.18, SD = 0.10); marginal vein about 2.3 times as long as stigmal vein (m/st = 2.17–2.67, <italic>m</italic> = 2.33, SD = 0.19). Hind wing extending to posterior margin of metasoma, about 5.5 times as wide as length of marginal cilia at widest point (HWW/HWS = 5.40–6.25, <italic>m</italic> = 5.50, SD = 0.34).</p><p>
              <italic>Metasoma</italic>. T1 about 0.7 times as wide as T1+T2 length (T1W/T1+T2L = 0.71–0.81, <italic>m</italic> = 0.74, SD = 0.04), areolate, convex anterodorsally, as short horn. T2 areolate; basal depressions on T2 unclear; lateral patch of T2 present, with dense setae. T3 (Fig. <xref ref-type="fig" rid="F2">2E</xref>) about 1.4 times as wide as long (T3W/T3L = 1.41–1.49, <italic>m</italic> = 1.45, SD = 0.03), about 1.3 times as wide as mesoscutum (T3W/TSL = 1.18–1.29, <italic>m</italic> = 1.28, SD = 0.04), areolate, with dense setae laterally, smooth medially; basal depressions on T3 absent; lateral patch of T3 absent; posterodorsal patch of T3 absent; apical setae on T3 absent. S3 (Fig. <xref ref-type="fig" rid="F2">2F</xref>) deeply punctate with dense setae; basal depressions on S3 absent. T4 areolate with dense long setae; median patch on T4 absent; lateral patch of T4 absent. T5 areolate with dense long setae; lateral patch of T5 absent. T6 puncutulate with dense long setae; lateral patch of T6 absent.</p><!--PageBreak--><p>
              <bold><italic>Male</italic></bold> (<italic>n</italic> = 5): Length = 1.88–2.25 mm (<italic>m</italic> = 2.13, SD = 0.15)</p><p>
              <italic>Color</italic> (Fig. <xref ref-type="fig" rid="F1">1B, D</xref>) similar to female, but lighter.</p><p>
              <italic>Head</italic>. FCI = 1.37–1.47 (<italic>m</italic> = 1.43, SD = 0.04); LCI = 1.40–1.67 (<italic>m</italic> = 1.50, SD = 0.10); DCI = 2.00 – 2.29 (<italic>m</italic> = 2.15, SD = 0.10); HW/IOS = 1.43–1.47 (<italic>m</italic> = 1.45, SD = 0.02); head about 1.3 times as wide as mesosoma; (HW/TSL = 1.20–1.30, <italic>m</italic> = 1.25, SD = 0.04). Antennal scrobe (Fig. <xref ref-type="fig" rid="F3">3A</xref>) absent; POL shorter than OOL (POL/OOL = 0.67–0.75, <italic>m</italic> = 0.69, SD = 0.03); OOL about 4 times as long as LOL (OOL/LOL = 3.25–4.00, <italic>m</italic> =4.00, SD = 0.41); interantennal process (Fig. <xref ref-type="fig" rid="F1">1D</xref>) circular, forming right angle ventrally. Vertex costate–smooth, with dense setae. Clypeus smooth. Gena <!--PageBreak-->areolate–costate with dense setae; genal patch absent. A1 about 5.3 times as long as radicle (A1/r = 5.00–5.50, <italic>m</italic> = 5.25, SD = 0.25); A5 (Fig. <xref ref-type="fig" rid="F3">3B</xref>) about 6.7 times as long as wide (<abbrev xmlns:xlink="http://www.w3.org/1999/xlink" xlink:title="length of male antennomere 5" id="ABBRID0EENAC" xlink:type="simple">A5L</abbrev>/<abbrev xmlns:xlink="http://www.w3.org/1999/xlink" xlink:title="apical width of male antennomere 5" id="ABBRID0EHNAC" xlink:type="simple">A5W</abbrev> = 6.33–7.33, <italic>m</italic> = 6.67, SD = 0.38), 3.8 times as long as tyloid (<abbrev xmlns:xlink="http://www.w3.org/1999/xlink" xlink:title="length of male antennomere 5" id="ABBRID0EMNAC" xlink:type="simple">A5L</abbrev>/<abbrev xmlns:xlink="http://www.w3.org/1999/xlink" xlink:title="length of tyloid in antenomere 5" id="ABBRID0EPNAC" xlink:type="simple">ty</abbrev> = 3.50–4.00, <italic>m</italic> = 3.80, SD = 0.22).</p><fig id="F3" position="float" orientation="portrait"><label>Figure 3.</label><caption><p>
          <italic><tp:taxon-name><tp:taxon-name-part taxon-name-part-type="genus">Ceratoteleas</tp:taxon-name-part> <tp:taxon-name-part taxon-name-part-type="species">cornus</tp:taxon-name-part></tp:taxon-name></italic> sp. n., male. <bold>A</bold> head, anterior view <bold>B</bold> antennae <bold>C</bold> mesosoma, dorsal view <bold>D</bold> mesosoma, lateral view <bold>E</bold> metasoma, dorsal view <bold>F</bold> metasoma, ventral view.</p></caption><graphic xmlns:xlink="http://www.w3.org/1999/xlink" xlink:href="zookeys-609-001-g003.jpg" position="float" orientation="portrait" xlink:type="simple" id="oo_98535.jpg"/></fig><p>
              <italic>Mesosoma</italic>. Cervical pronotal area areolate with dense setae; lateral pronotal area smooth dorsally, areolate ventrally. Mesoscutum (Fig. <xref ref-type="fig" rid="F3">3C</xref>) about 1.3 times as wide as long (TSL/ML = 1.32–1.43, <italic>m</italic> = 1.33, SD= 0.04), with sparse setae; notaulus weakly <!--PageBreak-->present; inter notaular area areolate with sparse setae; lateral notaular area smooth–sparsely punctate. Mesoscutellum about 2.3 times as wide as long (SW/SL = 2.14–2.38, <italic>m</italic> = 2.25, SD= 0.10), areolate with dense setae laterally, smooth dorsally; scutoscutellar sulcus foveolate–sulcate; posterior mesoscutellar sulcus foveolate. Metascutellum shorter than female, with weak bump medially. Metanotal trough (Fig. <xref ref-type="fig" rid="F3">3D</xref>) foveolate–sulcate. Metasomal depression rugose. Legs (Fig. <xref ref-type="fig" rid="F1">1D</xref>) slightly robust. Setae and spines of tibiae shorter than female. Fore wing (Fig. <xref ref-type="fig" rid="F1">1D</xref>) long, exceeding to apical mesosoma, wider than mesoscutellum (TSL/WW = 0.67–0.69, <italic>m</italic> = 0.69, SD = 0.01); marginal <!--PageBreak-->vein about 2.8 times as long as stigmal vein (m/st = 2.44–3.00, <italic>m</italic> = 2.78, SD = 0.27). Hind wing long, exceeding to apical mesosoma, about 6 times as wide as length of marginal cilia at widest point (HWW/HWS = 5.60–6.50, <italic>m</italic> = 6.00, SD = 0.32).</p><p>
              <italic>Metasoma</italic>. T1 about 0.4 times as wide as T1+T2 length (T1W/T1+T2L = 0.38–0.54, <italic>m</italic> = 0.41, SD = 0.06), longitudinally costate–areolate. T2 costate; basal depressions on T2 unclear. T3 (Fig. <xref ref-type="fig" rid="F3">3E</xref>) about 1.5 times as wide as long (T3W/T3L = 1.41–1.59, <italic>m</italic> = 1.50, SD = 0.07), about 1.2 times as wide as mesoscutum (T3W/TSL = 1.13–1.23, <italic>m</italic> = 1.20, SD = 0.04), costate–finely areolate, with sparsely deeply punctate sculpture and setae; lateral patch of T3 present, with dense setae. S3 (Fig. <xref ref-type="fig" rid="F3">3F</xref>) sparsely deeply punctate with dense setae. T4 costate–finely areolate, with sparsely deeply punctate sculpture and setae; lateral patch of T4 present, with dense setae. T5 areolate, with sparsely deeply punctate sculpture and setae; lateral patch of T5 absent. T6 punculate with dense long setae; lateral patch of T6 absent.</p></tp:treatment-sec><tp:treatment-sec sec-type="material" id="SECID0EMAAE"><title>Material examined</title><p>(See also Suppl. material <xref ref-type="supplementary-material" rid="S2">2</xref>: Specimens data in DarwinCore format.). <bold>Holotype female</bold>: Fukuoka Pref.: Fukuoka city, Mt. Tachibana-yama (prim. evergr. for.), 20. V. – 9. VI. 1979, K. Yamagishi leg. (<abbrev xmlns:xlink="http://www.w3.org/1999/xlink" xlink:title="yellow pan trap" id="ABBRID0EYAAE" xlink:type="simple">YPT</abbrev>). <bold>Paratypes</bold>: Hiroshima Pref.: Hatsukaichi city, Yoshiwa vill., Kanmuri Highlands (weed lands), 21. VI. 2015, Y. Komeda leg., 2♂ (<abbrev xmlns:xlink="http://www.w3.org/1999/xlink" xlink:title="yellow pan trap" id="ABBRID0E4AAE" xlink:type="simple">YPT</abbrev>); Fukuoka Pref.: Fukuoka city, Mt. Tachibana-yama (Pond), 11. IX. 1993, H. Honda leg., 2♂ (<abbrev xmlns:xlink="http://www.w3.org/1999/xlink" xlink:title="yellow pan trap" id="ABBRID0EABAE" xlink:type="simple">YPT</abbrev>); 18. IX. 1993, 1♂1♀ (<abbrev xmlns:xlink="http://www.w3.org/1999/xlink" xlink:title="yellow pan trap" id="ABBRID0EDBAE" xlink:type="simple">YPT</abbrev>); 7. V. 1994, 1♀ (<abbrev xmlns:xlink="http://www.w3.org/1999/xlink" xlink:title="yellow pan trap" id="ABBRID0EGBAE" xlink:type="simple">YPT</abbrev>); 12. VI. 1994, 1♂ (<abbrev xmlns:xlink="http://www.w3.org/1999/xlink" xlink:title="yellow pan trap" id="ABBRID0EJBAE" xlink:type="simple">YPT</abbrev>); 18. VI. 1994, 7♂3♀ (<abbrev xmlns:xlink="http://www.w3.org/1999/xlink" xlink:title="yellow pan trap" id="ABBRID0EMBAE" xlink:type="simple">YPT</abbrev>); 25. VI. 1994, 1♂ (<abbrev xmlns:xlink="http://www.w3.org/1999/xlink" xlink:title="yellow pan trap" id="ABBRID0EPBAE" xlink:type="simple">YPT</abbrev>); 2. VII. 1994, 6♂ (<abbrev xmlns:xlink="http://www.w3.org/1999/xlink" xlink:title="yellow pan trap" id="ABBRID0ESBAE" xlink:type="simple">YPT</abbrev>); Soeda town, Mt. Hiko-san, 13. V. 1955, T. Esaki, K. Yasumatsu &amp; Y. Hirashima leg. 1♂ (with white determination label; “<italic><tp:taxon-name><tp:taxon-name-part taxon-name-part-type="genus">Trisacantha</tp:taxon-name-part></tp:taxon-name></italic> Det. L. Masner, 1974”); 14. VI. 1969, K. Kanmiya leg. 1♂; 31. V. 1971, K. Takeno leg., 1♂; 26. VI – 4. VII. 2008, T. Mita &amp; S. Sato leg., 1♀ (<abbrev xmlns:xlink="http://www.w3.org/1999/xlink" xlink:title="Malaise trap" id="ABBRID0E3BAE" xlink:type="simple">MT</abbrev>); 2–9, VII, 2008, T. Mita &amp; S. Sato leg., 1♀ (<abbrev xmlns:xlink="http://www.w3.org/1999/xlink" xlink:title="Malaise trap" id="ABBRID0E6BAE" xlink:type="simple">MT</abbrev>); Ôita Pref., Kokonoe town, Tano, Chôjabaru, 5–7, V, 2016, T. Mita leg., 11♂ (<abbrev xmlns:xlink="http://www.w3.org/1999/xlink" xlink:title="yellow pan trap" id="ABBRID0ECCAE" xlink:type="simple">YPT</abbrev>).</p></tp:treatment-sec><tp:treatment-sec sec-type="distribution" id="SECID0EFCAE"><title>Distribution.</title><p>Japan (Honshu: Hiroshima; Kyushu: Fukuoka, Ôita).</p></tp:treatment-sec><tp:treatment-sec sec-type="etymology" id="SECID0EKCAE"><title>Etymology.</title><p>The species name refers to a horn of T1.</p></tp:treatment-sec><tp:treatment-sec><!--Section generated to contain objects referenced in tp:taxon-treatment.--><supplementary-material xmlns:xlink="http://www.w3.org/1999/xlink" id="S2" position="float" orientation="portrait" xlink:type="simple"><label>Supplementary material 2</label><caption><p>Specimens data in DarwinCore format</p></caption><p>Data type: specimens data</p><p>Explanation note: File format: comma-separated values (CSV).</p><media xlink:href="zookeys-609-001-s002.csv" mimetype="text" mime-subtype="csv" position="float" orientation="portrait" xlink:type="simple" id="oo_98537.csv"/><permissions><license xlink:type="simple"><license-p>This dataset is made available under the Open Database License (http://opendatacommons.org/licenses/odbl/1.0/). The Open Database License (ODbL) is a license agreement intended to allow users to freely share, modify, and use this Dataset while maintaining this same freedom for others, provided that the original source and author(s) are credited.</license-p></license></permissions><attrib specific-use="authors">Yoto Komeda, Toshiharu Mita, Kenzo Yamagishi</attrib></supplementary-material></tp:treatment-sec></tp:taxon-treatment>
