# Supplementary material for: A new species of Ceratoteleas Kozlov (Hymenoptera, Scelionidae) from Japan, with a description of the male of Ceratoteleas
Source: Zookeys. 2016 Aug 8;(609):1–9. doi: 10.3897/zookeys.609.8852 (PMC4984415; doi:10.3897/zookeys.609.8852)
Supplement: Supplementary material 1 — URI table of HAO morphological terms [file zookeys-609-001-s001.csv]

Term	URI
angle	http://purl.obolibrary.org/obo/HAO_0002329
antennal scrobe	http://purl.obolibrary.org/obo/HAO_0001432
antero-admedian line	http://purl.obolibrary.org/obo/HAO_0000128
area	http://purl.obolibrary.org/obo/HAO_0000146
axillular carina	http://purl.obolibrary.org/obo/HAO_0000161
band	http://purl.obolibrary.org/obo/HAO_0000163
body	http://purl.obolibrary.org/obo/HAO_0000182
carina	http://purl.obolibrary.org/obo/HAO_0000188
central keel	http://purl.obolibrary.org/obo/HAO_0001929
cervical pronotal area	http://purl.obolibrary.org/obo/HAO_0000194
clava	http://purl.obolibrary.org/obo/HAO_0000203
clypeus	http://purl.obolibrary.org/obo/HAO_0000212
depression	http://purl.obolibrary.org/obo/HAO_0000241
dorsal metapleural area	http://purl.obolibrary.org/obo/HAO_0000261
epicoxal sulcus	http://purl.obolibrary.org/obo/HAO_0000296
eye	http://purl.obolibrary.org/obo/HAO_0000217
facial striae	http://purl.obolibrary.org/obo/HAO_0001770
femoral depression	http://purl.obolibrary.org/obo/HAO_0000326
fore wing	http://purl.obolibrary.org/obo/HAO_0000351
frons	http://purl.obolibrary.org/obo/HAO_0001523
frontal patch	http://purl.obolibrary.org/obo/HAO_0000358
gena	http://purl.obolibrary.org/obo/HAO_0000371
genal patch	http://purl.obolibrary.org/obo/HAO_0000373
head	http://purl.obolibrary.org/obo/HAO_0000397
hind wing	http://purl.obolibrary.org/obo/HAO_0000400
hyperoccipital carina	http://purl.obolibrary.org/obo/HAO_0000406
interantennal process	http://purl.obolibrary.org/obo/HAO_0000422
lateral pronotal area	http://purl.obolibrary.org/obo/HAO_0000483
lateral propodeal area	http://purl.obolibrary.org/obo/HAO_0000485
lateral propodeal carina	http://purl.obolibrary.org/obo/HAO_0000486
line	http://purl.obolibrary.org/obo/HAO_0001586
mandible	http://purl.obolibrary.org/obo/HAO_0000506
margin	http://purl.obolibrary.org/obo/HAO_0001981
mesepimeral sulcus	http://purl.obolibrary.org/obo/HAO_0000538
mesopleural carina	http://purl.obolibrary.org/obo/HAO_0000559
mesoscutal humeral sulcus	http://purl.obolibrary.org/obo/HAO_0000569
mesoscutal suprahumeral sulcus	http://purl.obolibrary.org/obo/HAO_0000570
mesoscutellum	http://purl.obolibrary.org/obo/HAO_0000574
mesoscutum	http://purl.obolibrary.org/obo/HAO_0000575
mesosoma	http://purl.obolibrary.org/obo/HAO_0000576
mesotibia	http://purl.obolibrary.org/obo/HAO_0001351
metafemur	http://purl.obolibrary.org/obo/HAO_0001140
metanotal trough	http://purl.obolibrary.org/obo/HAO_0000600
metapleural epicoxal carina	http://purl.obolibrary.org/obo/HAO_0000610
metapleural epicoxal sulcus	http://purl.obolibrary.org/obo/HAO_0000611
metapleural sulcus	http://purl.obolibrary.org/obo/HAO_0000614
metapleural triangle	http://purl.obolibrary.org/obo/HAO_0000615
metascutellar carina	http://purl.obolibrary.org/obo/HAO_0000624
metascutellum	http://purl.obolibrary.org/obo/HAO_0000625
metasoma	http://purl.obolibrary.org/obo/HAO_0000626
metasomal depression	http://purl.obolibrary.org/obo/HAO_0000627
metatibia	http://purl.obolibrary.org/obo/HAO_0000631
notaulus	http://purl.obolibrary.org/obo/HAO_0000647
orbital band	http://purl.obolibrary.org/obo/HAO_0000673
orbital carina	http://purl.obolibrary.org/obo/HAO_0001991
paracoxal sulcus	http://purl.obolibrary.org/obo/HAO_0000685
patch	http://purl.obolibrary.org/obo/HAO_0000704
plical area	http://purl.obolibrary.org/obo/HAO_0000738
postacetabular patch	http://purl.obolibrary.org/obo/HAO_0000740
postacetabular sulcus	http://purl.obolibrary.org/obo/HAO_0000741
posterior mesoscutellar sulcus	http://purl.obolibrary.org/obo/HAO_0000757
posterior propodeal projection	http://purl.obolibrary.org/obo/HAO_0000763
prespecular sulcus	http://purl.obolibrary.org/obo/HAO_0000816
prespiracular propodeal area	http://purl.obolibrary.org/obo/HAO_0000817
process	http://purl.obolibrary.org/obo/HAO_0000822
projection	http://purl.obolibrary.org/obo/HAO_0000829
pronotal suprahumeral sulcus	http://purl.obolibrary.org/obo/HAO_0000842
propodeal carina	http://purl.obolibrary.org/obo/HAO_0000864
protibia	http://purl.obolibrary.org/obo/HAO_0000350
radicle	http://purl.obolibrary.org/obo/HAO_0000889
region	http://purl.obolibrary.org/obo/HAO_0000893
scrobe	http://purl.obolibrary.org/obo/HAO_0000912
sculpture	http://purl.obolibrary.org/obo/HAO_0000913
scutellar sulcus	http://purl.obolibrary.org/obo/HAO_0000917
scutoscutellar sulcus	http://purl.obolibrary.org/obo/HAO_0000919
speculum	http://purl.obolibrary.org/obo/HAO_0000944
spine	http://purl.obolibrary.org/obo/HAO_0000949
sternaulus	http://purl.obolibrary.org/obo/HAO_0001509
stigmal vein	http://purl.obolibrary.org/obo/HAO_0002428
sulcus	http://purl.obolibrary.org/obo/HAO_0000978
tooth	http://purl.obolibrary.org/obo/HAO_0001019
torular triangle	http://purl.obolibrary.org/obo/HAO_0001021
tyloid	http://purl.obolibrary.org/obo/HAO_0001199
ventral metapleural area	http://purl.obolibrary.org/obo/HAO_0001062
vertex	http://purl.obolibrary.org/obo/HAO_0001077
vertex patch	http://purl.obolibrary.org/obo/HAO_0001078
wing	http://purl.obolibrary.org/obo/HAO_0001089
