# Supplementary material for: A new species of Ceratoteleas Kozlov (Hymenoptera, Scelionidae) from Japan, with a description of the male of Ceratoteleas
Source: Zookeys. 2016 Aug 8;(609):1–9. doi: 10.3897/zookeys.609.8852 (PMC4984415; doi:10.3897/zookeys.609.8852)
Supplement: Supplementary material 2 — Specimens data in DarwinCore format [file zookeys-609-001-s002.csv]

typeStatus	recordedBy	individualCount	sex	lifeStage	country	stateProvince	locality	decimalLatitude	decimalLongitude	identifiedBy	dateIdentified	samplingProtocol	eventDate	modified	institutionID
paratype	Teiso Esaki, Keizo Yasumatsu, Yoshihiro Hirashima	1	1male	adult	Japan	Fukuoka	Japan, Fukuoka Pref., Soeda town, Mt. Hiko-san	33.482	130.909	Yoto Komeda	2016	unknown	1955. V. 13.	2016. VI. 17.	ELKU
paratype	Kenkichi Kanmiya	1	1male	adult	Japan	Fukuoka	Japan, Fukuoka Pref., Soeda town, Mt. Hiko-san	33.482	130.909	Yoto Komeda	2016	unknown	1969. VI. 14.	2016. VI. 17.	ELKU
paratype	Koichi Takeno	1	1male	adult	Japan	Fukuoka	Japan, Fukuoka Pref., Soeda town, Mt. Hiko-san	33.482	130.909	Yoto Komeda	2016	unknown	1971. V. 31.	2016. VI. 17.	ELKU
holotype	Kenzo Yamagishi	1	1female	adult	Japan	Fukuoka	Japan, Fukuoka Pref., Fukuoka city, Mt. Tachibana-yama. (primary evergreen forest)	33.677	130.462	Yoto Komeda	2016	Yellow pan trap	1979. V. 20 - VI. 9.	2016. VI. 17.	ELKU
paratype	Hiroshi Honda	2	2males	adult	Japan	Fukuoka	Japan, Fukuoka Pref., Fukuoka city, Mt. Tachibana-yama. (pond)	33.677	130.462	Yoto Komeda	2016	Yellow pan trap	1993. IX. 11.	2016. VI. 17.	ELKU
paratype	Hiroshi Honda	2	1male, 1female	adult	Japan	Fukuoka	Japan, Fukuoka Pref., Fukuoka city, Mt. Tachibana-yama. (pond)	33.677	130.462	Yoto Komeda	2016	Yellow pan trap	1993. IX. 18.	2016. VI. 17.	ELKU
paratype	Hiroshi Honda	1	1female	adult	Japan	Fukuoka	Japan, Fukuoka Pref., Fukuoka city, Mt. Tachibana-yama. (pond)	33.677	130.462	Yoto Komeda	2016	Yellow pan trap	1994. V. 7.	2016. VI. 17.	ELKU
paratype	Hiroshi Honda	1	1male	adult	Japan	Fukuoka	Japan, Fukuoka Pref., Fukuoka city, Mt. Tachibana-yama. (pond)	33.677	130.462	Yoto Komeda	2016	Yellow pan trap	1994. VI. 12.	2016. VI. 17.	ELKU
paratype	Hiroshi Honda	10	7males, 3females	adult	Japan	Fukuoka	Japan, Fukuoka Pref., Fukuoka city, Mt. Tachibana-yama. (pond)	33.677	130.462	Yoto Komeda	2016	Yellow pan trap	1994. VI. 18.	2016. VI. 17.	ELKU
paratype	Hiroshi Honda	1	1male	adult	Japan	Fukuoka	Japan, Fukuoka Pref., Fukuoka city, Mt. Tachibana-yama. (pond)	33.677	130.462	Yoto Komeda	2016	Yellow pan trap	1994. VI. 25.	2016. VI. 17.	ELKU
paratype	Hiroshi Honda	6	6males	adult	Japan	Fukuoka	Japan, Fukuoka Pref., Fukuoka city, Mt. Tachibana-yama. (pond)	33.677	130.462	Yoto Komeda	2016	Yellow pan trap	1994. VII. 2.	2016. VI. 17.	ELKU
paratype	Toshiharu Mita, Shinsuke Sato	1	1female	adult	Japan	Fukuoka	Japan, Fukuoka Pref., Soeda town, Mt. Hiko-san	33.482	130.909	Yoto Komeda	2016	Malaise trap	2008. VI. 26 - VII. 4.	2016. VI. 17.	ELKU
paratype	Toshiharu Mita, Shinsuke Sato	1	1female	adult	Japan	Fukuoka	Japan, Fukuoka Pref., Soeda town, Mt. Hiko-san	33.482	130.909	Yoto Komeda	2016	Malaise trap	2008. VII. 2 - 9.	2016. VI. 17.	ELKU
paratype	Yoto Komeda	2	2males	adult	Japan	Hiroshima	Japan, Hiroshima Pref., Hatsukaichi city, Yoshiwa vill., Kanmuri Highkands (weed lands)	34.43	132.08	Yoto Komeda	2016	Yellow pan trap	2015. VI. 21.	2016. VI. 17.	ELKU
paratype	Toshiharu Mita	11	11males	adult	Japan	?ita	Japan, ?ita Pref., Kokonoe town, Tano, Ch?jabaru	33.1195	131.2291	Yoto Komeda	2016	Yellow pan trap	2016. V. 5 - 7.	2016. VI. 17.	ELKU
